# Supplementary material for: Propensity-matched study of liposomal doxorubicin vs. doxorubicin in first-line DLBCL treatment: efficacy and safety
Source: Front Med (Lausanne). 2026 Apr 1;13:1769270. doi: 10.3389/fmed.2026.1769270 (PMC13079127; doi:10.3389/fmed.2026.1769270)
Supplement: Supplementary file 8 [file Table_8.xlsx]

## Sheet: MAR test_baseline comparison
Variable	LVEF available (n=350)	LVEF absence (n=162)	SMD	P
Age (≥60)	0.357 ± 0.480	0.333 ± 0.473	0.05	0.6001
LDH (Elevated)	0.474 ± 0.500	0.438 ± 0.498	0.072	0.4482
Stage (III-IV)	0.551 ± 0.498	0.593 ± 0.493	0.083	0.3833
Extranodal invasion	0.203 ± 0.403	0.290 ± 0.455	0.203	0.0292
ECOG(≥2)	0.277 ± 0.448	0.216 ± 0.413	0.142	0.1422
Male	0.549 ± 0.498	0.556 ± 0.498	0.014	0.8828
Subgroup	LVEF available	LVEF absence	Total	Availability (%)
HIGH-PLD	45	26	71	63.4
LOW-PLD	42	29	71	59.2
STD-DOX	229	94	323	70.9
LOW-DOX	34	13	47	72.3

## Sheet: LVEF describes statistics
Subgroup	N	Mean (%)	SD(%)	Median (%)	Q1(%)	Q3(%)	Min (%)	Max (%)
HIGH-PLD	45	67.4	3	67	66	70	57	72
LOW-PLD	42	67.4	3.4	67	65	70	60	78
STD-DOX	229	68	2.9	68	66	70	57	77
LOW-DOX	34	67.4	3.3	68	65.2	69	60	75
DOX (Total)	263	67.9	3	68	66	70	57	77
PLD(Total)	87	67.4	3.2	67	66	70	57	78

## Sheet: Primary analysis vs. sensitivit
Compare	Main analysis_number of matches	Master analysis_max SMD	The main analysis _PFS_p	The main analysis _OS_p	Sensitivity_Number of matches	Sensitivity_Max SMD	Sensitivity _LVEF_SMD	Sensitivity _PFS_p	Sensitivity _OS_p	The main analysis _PFS_adj	The main analysis _OS_adj	Sensitivity _PFS_adj	Sensitivity _OS_adj	PFS conclusions were unanimous	OS conclusions are consistent
HIGH-PLD vs STD-DOX	68:135	0.053	0.3566	0.7147	44:88	0.269	0.224	0.4826	0.6528	1	1	1	1	Yes	Yes
HIGH-PLD vs LOW-DOX	23:46	0.485	0.0917	0.4363	18:32	0.148	0.043	0.0259	0.1275	0.5502	1	0.1554	0.6375	No	Yes
LOW-PLD vs STD-DOX	65:128	0.066	0.2439	0.5061	40:79	0.064	0.012	0.9819	0.4313	1	1	1	1	Yes	Yes
LOW-PLD vs LOW-DOX	25:47	0.136	0.6287	0.8626	17:33	0.159	0.159	0.8735	0.9665	1	1	1	1	Yes	Yes
HIGH-PLD vs LOW-PLD	36:71	0.252	0.3182	0.8734	22:42	0.178	0.074	0.5901	0.8754	1	1	1	1	Yes	Yes
STD-DOX vs LOW-DOX	25:47	0.13	0.8113	0.5439	18:34	0.398	0.145	0.089	0.0089	1	1	0.445	0.0534	Yes	No

## Sheet: Cox Regression (Adjusted LVEF)
Compare	Finish line	N	HR is not adjusted	Unadjusted 95% CI	Ps are not adjusted	Adjusted HR (+LVEF)	Adjusted 95% CI	Adjusted P	The magnitude of HR change
HIGH-PLD vs STD-DOX	PFS	274	0.78	0.41-1.47	0.437	0.79	0.41-1.52	0.4868	0.01
HIGH-PLD vs STD-DOX	OS	274	1.11	0.56-2.21	0.7625	1.24	0.61-2.52	0.557	0.13
HIGH-PLD vs LOW-DOX	PFS	79	0.31	0.14-0.67	0.003	0.33	0.14-0.78	0.0111	0.02
HIGH-PLD vs LOW-DOX	OS	79	0.34	0.15-0.82	0.0155	0.38	0.15-0.98	0.0448	0.04
LOW-PLD vs STD-DOX	PFS	271	1.16	0.63-2.15	0.6325	0.98	0.51-1.86	0.941	0.18
LOW-PLD vs STD-DOX	OS	271	1.46	0.68-3.12	0.3282	1.4	0.63-3.13	0.4134	0.06
LOW-PLD vs LOW-DOX	PFS	76	0.56	0.26-1.16	0.119	0.63	0.28-1.43	0.2724	0.07
LOW-PLD vs LOW-DOX	OS	76	0.52	0.22-1.27	0.1517	0.57	0.21-1.57	0.2776	0.05
HIGH-PLD vs LOW-PLD	PFS	87	0.65	0.28-1.49	0.3069	0.84	0.36-1.97	0.6851	0.19
HIGH-PLD vs LOW-PLD	OS	87	0.79	0.31-2.03	0.6204	0.99	0.36-2.67	0.9791	0.2
STD-DOX vs LOW-DOX	PFS	263	0.45	0.26-0.76	0.0032	0.56	0.32-0.98	0.044	0.11
STD-DOX vs LOW-DOX	OS	263	0.34	0.18-0.64	0.0009	0.44	0.23-0.86	0.0166	0.1

## Sheet: Conclusions and recommendations
Number	Analysis content	Conclusion
1	MAR test	Four of the six baseline variables had SMDs <0.1 (age=0.05, LDH=0.072, stage=0.083, man=0.014), SMD=0.203 (slightly higher but <0.25) for EI, and SMD=0.142 (acceptable) for ECOG. Chi-square test class1 distribution p=0.179. Overall support LVEF data is random deletion (MAR).
2	LVEF between-group differences	The mean LVEF in the DOX group was 67.9% vs 67.4% in the PLD group, SMD=0.16, and the t-test p=0.1884. The PLD group had a slightly lower LVEF, suggesting that patients with poor baseline cardiac function were more inclined to use PLD, supporting the need to include LVEF in matching.
3	Primary analysis vs. sensitivity analysis consistency	In the comparison of 6 constituent pairs, the statistical conclusions of PFS in 5 groups and OS in 5 groups were completely consistent (all NS), only the PFS of HIGH-PLD vs LOW-DOX was p=0.026 (p=0.092 in the main analysis) and the OS of STD-DOX vs LOW-DOX was p=0.009 (p=0.544 in the main analysis), but neither was significant after Holm-Bonferroni correction. The overall conclusion is solid.
4	Cox regression adjusts LVEF	After adjusting for LVEF and all covariates, the HR direction and size of each comparison were consistent with the unadjusted model, which further confirmed that LVEF was not a key confounding factor that changed the conclusions of the study.
